# Supplementary material for: Purinergic GPCR-integrin interactions drive pancreatic cancer cell invasion
Source: eLife. 2023 Mar 21;12:e86971. doi: 10.7554/eLife.86971 (PMC10069867; doi:10.7554/eLife.86971)
Supplement: Figure 3—figure supplement 1—source data 1. [file elife-86971-fig3-figsupp1-data1.zip]

Archive with 1 entries (1 files):
- Figure 3- figure supplement 1I-labelled uncropped blot.png
