# Supplementary material for: Purinergic GPCR-integrin interactions drive pancreatic cancer cell invasion
Source: eLife. 2023 Mar 21;12:e86971. doi: 10.7554/eLife.86971 (PMC10069867; doi:10.7554/eLife.86971)
Supplement: Figure 3—figure supplement 1—source data 2. [file elife-86971-fig3-figsupp1-data2.zip]

Archive with 2 entries (2 files):
- Figure 3-figure supplement 1I-raw P2Y2.jpg
- Figure 3-figure supplement 1I-raw HSC 70.jpg
