# Supplementary material for: Purinergic GPCR-integrin interactions drive pancreatic cancer cell invasion
Source: eLife. 2023 Mar 21;12:e86971. doi: 10.7554/eLife.86971 (PMC10069867; doi:10.7554/eLife.86971)
Supplement: Figure 5—source data 1. [file elife-86971-fig5-data1.zip]

Archive with 3 entries (3 files):
- Figure 5 C-labelled uncropped blot.png
- Figure 5 A-labelled uncropped blot.png
- Figure 5 B-labelled uncropped blot.png
