# Supplementary material for: Purinergic GPCR-integrin interactions drive pancreatic cancer cell invasion
Source: eLife. 2023 Mar 21;12:e86971. doi: 10.7554/eLife.86971 (PMC10069867; doi:10.7554/eLife.86971)
Supplement: Figure 5—source data 2. [file elife-86971-fig5-data2.zip]

Archive with 9 entries (9 files):
- Figure 5A raw alphaTubulin.jpg
- Figure 5A raw p-ERK.jpg
- Figure 5A raw p-FAK.jpg
- Figure 5B raw alphaTubulin.jpg
- Figure 5B raw p-ERK.jpg
- Figure 5B raw p-FAK.jpg
- Figure 5C raw alphaTubulin.jpg
- Figure 5C raw p-ERK.jpg
- Figure 5C raw p-FAK.jpg
